# Supplementary material for: The Cation Distributions of Zn-doped Normal Spinel MgFe2O4 Ferrite and Its Magnetic Properties
Source: Materials (Basel). 2022 Mar 25;15(7):2422. doi: 10.3390/ma15072422 (PMC8999915; doi:10.3390/ma15072422)
Supplement: Supplementary file 1 [file materials-15-02422-s001.zip]

Archive with 1 entries (1 files):
- materials-1613976-supplementary.pdf
